# Supplementary material for: Development and validation of a potency assay matrix for optimized and consistent manufacture of clinical mesenchymal stem/stromal cells
Source: Front Immunol. 2026 Feb 19;17:1725191. doi: 10.3389/fimmu.2026.1725191 (PMC12960169; doi:10.3389/fimmu.2026.1725191)
Supplement: Supplementary file 10 [file Table1.xlsx]

## Sheet: Table S1
Table S1. Donor characteristics
MSC donors
Identifier	Age	Gender
43	26	M
127	23	F
74	20	M
320	27	M
75	18	M
17	48	M
257	18	M
244	26	M
63	14	F
69	21	M
PBMC donors
Identifier	Age	Gender
4047	66	F
4045	64	F
0661	79	F
0653	58	M
9901	18	F
9098	64	F
49156	77	M
8166	57	M
48162	29	F
1185	58	F
1190	25	M
3740	59	F
3739	70	F
8341	24	F
1122	49	F
7544	70	F
7540	25	F
3820	59	F
3821	84	M
0345	30	F
1270	35	M
1268	21	F

## Sheet: Table S2
Table S2. List of antibodies used
Western Blot Antibodies
Target	Company	Catalog #
CD9	Cell Signaling	13174S
CD81	Cell Signaling	56039S
TSG101	Cell Signaling	72312S
ALIX	Cell Signaling	92880S
Calnexin	Cell Signaling	2433S
GRP94	Cell Signaling	2104S
TOM20	Cell Signaling	42406S
Goat anti-Rabbit IgG HRP	Boster	BA1054-0.5
Neutralizing / Blocking Antibodies
Target	Company	Catalog #
M-CSF (neutralizing)	R&D Systems	MAB216-100
CCL2 (neutralizing)	R&D Systems	MAB679
TGFβ1 (neutralizing)	R&D Systems	MAB1835-SP
LAP (anti-LAP)	R&D Systems	AF-246-NA
MerTK (neutralizing)	R&D Systems	AF891
IFNg	BioXcell	BE0235
IgG2A (sotype control for TGFβ1 antibody)	R&D Systems	MAB0031
Goat IgG (isotype control for LAP antibody)	Novus Biologicals	NB410-28088-1MG
Flow Cytometry – Surface Markers
Target	Company	Catalog #
CD14–APC	BioLegend	398706
CD14–APC/Cy7 (M5E2)	BioLegend	301820
MERTK–APC (590H11G1E3)	BioLegend	367612
CD163–PE/Cy7 (GHI/61)	BioLegend	333614
CD80–BV785 (2D10)	BioLegend	305238
CD63–PE/Cy7 (H5C6)	BioLegend	353010
CD73–FITC (AD2)	BioLegend	344016
CD25–BV605	BioLegend	302632
CD25-BV785	BioLegend	302638
CD4–APC/Cy7	BioLegend	317418
CD4-PE/Cy7	BioLegend	317414
CD8–PE	BioLegend	300908
CD8-BV605	BioLegend	300936
CD206-APC-Cy7	BioLegend	321120
CD16-FITC	BioLegend	360716
CD45-PE	BioLegend	304008
CD45-APC	BioLegend	304012
CD45-FITC	BD Biosciences	340664
CD14-FITC	BD Biosciences	340682
CD31-FITC	IOTEST	IM1431U
CD34-APC	BD Biosciences	340667
HLA-DR-FITC	BD Biosciences	340688
CD90-FITC	IOTEST	IM1839U
CD73-PE	IOTEST	B68176
CD105-PE	IOTEST	B76299
Flow Cytometry – Intracellular Markers
Target	Company	Catalog #
IDO1–APC	Invitrogen	17-9477-42
FOXP3–PE/Cy7	Invitrogen	25-4777-42
Flow Cytometry – Viability & Fixation
Target	Company	Catalog #
Ghost Dye Violet 450	Cytek	13-0863-T100
Fixable Viability Dye eFluor 780	ThermoFisher	65-0865-14
IC Fixation Buffer	ThermoFisher	88-8824-00
Perm Buffer	ThermoFisher	88-8824-00
T Cell Activation Reagents
Target	Company	Catalog #
αCD3ε	Bio X Cell	Not specified
αCD28	InVivoMab	BE0248
