# Supplementary material for: Development and validation of a potency assay matrix for optimized and consistent manufacture of clinical mesenchymal stem/stromal cells
Source: Front Immunol. 2026 Feb 19;17:1725191. doi: 10.3389/fimmu.2026.1725191 (PMC12960169; doi:10.3389/fimmu.2026.1725191)
Supplement: Supplementary file 11 [file Table2.xlsx]

## Sheet: Fig 1B
		CD4 T cell normalized replication index								CD8 T cell normalized replication index
	# of MSCs (x10^3)	063			043				# of MSCs (x10^3)	063			043
	0	96.3259	102.077	101.597	96.3259	102.077	101.597		0	96.6144	99.3193	104.066	96.6144	99.3193	104.066
	2.5	99.6805	99.2013	100.639	105.025	77.3907	82.2357		2.5	111.176	111.718	117.807	118.423	102.35	102.066
	5	68.5303	69.9681	72.8435	89.3851	79.1249	79.4642		5	106.309	100.558	107.292	108.293	103.318	99.1292
	10	44.0895	50.7987	45.0479	70.2882	74.9794	75.1405		10	70.2631	72.3491	71.0074	94.5343	96.642	96.3217
	15	35.9425	36.4217	31.1502	56.8967	59.5816	53.2552		15	44.2532	46.8945	44.1717	79.2906	74.4146	71.7087
	20	28.754	30.1917	31.1502	51.3521	50.9748	47.0053		20	34.9918	35.6261	36.5951	64.2647	60.6163	63.4239
	30	17.2524	21.0863	19.1693	49.6695	45.7905	50.0252		30	26.5756	28.8778	27.6608	51.4154	51.2891	54.887
	40	12.9393	11.0224	9.10543	48.1993	44.0647	45.166		40	22.5858	22.9787	19.8497	47.979	46.4856	43.9132
		063	043							063	043
	[Inhibitor] vs. normalized response -- Variable slope								[Inhibitor] vs. normalized response -- Variable slope
	Best-fit values								Best-fit values
	IC50	10.18	26.38						IC50	16.13	32.29
	HillSlope	-1.52	-0.8414						HillSlope	-2.077	-1.759
	logIC50	1.008	1.421						logIC50	1.208	1.509
	95% CI (profile likelihood)								95% CI (profile likelihood)
	IC50	9.319 to 11.10	22.20 to 32.75						IC50	14.30 to 18.24	28.75 to 37.20
	HillSlope	-1.724 to -1.341	-1.046 to -0.6601						HillSlope	-2.634 to -1.653	-2.180 to -1.404
	logIC50	0.9694 to 1.045	1.346 to 1.515						logIC50	1.155 to 1.261	1.459 to 1.571
	Goodness of Fit								Goodness of Fit
	Degrees of Freedom	22	22						Degrees of Freedom	22	22
	R squared	0.9769	0.9054						R squared	0.9342	0.9119
	Sum of Squares	590.5	911						Sum of Squares	1922	1134
	Sy.x	5.181	6.435						Sy.x	9.347	7.18
	Constraints								Constraints
	IC50	IC50 > 0	IC50 > 0						IC50	IC50 > 0	IC50 > 0
	Number of points								Number of points
	# of X values	24	24						# of X values	24	24
	# Y values analyzed	24	24						# Y values analyzed	24	24

## Sheet: Fig 1C
	% FoxP4+ of CD4+
	Unstim	Stim	+MSCs
	0.16	2.13	5.84
	0.06	3.05	6
	0.12	2.47	4.42
	Ordinary one-way ANOVE
	Tukey's multiple comparisons test	Mean Diff.	95.00% CI of diff.	Below threshold?	Summary	Adjusted P Value
	Unstim vs. Stim	-2.437	-3.865 to -1.008	Yes	**	0.0047
	Unstim vs. +MSCs	-5.307	-6.735 to -3.878	Yes	****	<0.0001
	Stim vs. +MSCs	-2.87	-4.298 to -1.442	Yes	**	0.002

## Sheet: Fig 1D
	%FoxP3+ of CD4+
	Unstim	Stim	+MSC-CM (50%)	+MSC-CM (12.5%)
	0.33	4.27	13.04	11.6
	0.03	5.25	14.02	10.78
	0.09	4.43	13.38	10.18
	Ordinary one-way ANOVA
	Tukey's multiple comparisons test	Mean Diff.	95.00% CI of diff.	Below threshold?	Summary	Adjusted P Value
	Unstim vs. Stim	-4.5	-5.844 to -3.156	Yes	****	<0.0001
	Unstim vs. +MSC-CM (50%)	-13.33	-14.67 to -11.99	Yes	****	<0.0001
	Unstim vs. +MSC-CM (12.5%)	-10.7	-12.05 to -9.359	Yes	****	<0.0001
	Stim vs. +MSC-CM (50%)	-8.83	-10.17 to -7.486	Yes	****	<0.0001
	Stim vs. +MSC-CM (12.5%)	-6.203	-7.548 to -4.859	Yes	****	<0.0001
	+MSC-CM (50%) vs. +MSC-CM (12.5%)	2.627	1.282 to 3.971	Yes	**	0.0011

## Sheet: Fig 1E
	IL-10 (pg/mL)
	Unstim	Stim	+MSC-CM (50%)	+MSC-CM (12.5%)
	0	315.219	483.635	329.957
	0	231.686	397.346	308.92
	0	218.242	358.76	293.113
	Ordinary one-way ANOVA
	Tukey's multiple comparisons test	Mean Diff.	95.00% CI of diff.	Below threshold?	Summary	Adjusted P Value
	Unstim vs. Stim	-255	-365.9 to -144.2	Yes	***	0.0004
	Unstim vs. +MSC-CM (50%)	-413.2	-524.1 to -302.4	Yes	****	<0.0001
	Unstim vs. +MSC-CM (12.5%)	-310.7	-421.5 to -199.8	Yes	****	<0.0001
	Stim vs. +MSC-CM (50%)	-158.2	-269.1 to -47.34	Yes	**	0.0079
	Stim vs. +MSC-CM (12.5%)	-55.61	-166.5 to 55.24	No	ns	0.4268
	+MSC-CM (50%) vs. +MSC-CM (12.5%)	102.6	-8.274 to 213.4	No	ns	0.07

## Sheet: Fig 1F
	MFI CD163 (x10^3)
	Ctrl	M1	M2	+MSCs
	4.8035	8.367	59.7545	40.475
	11.397	7.472	100.237	41.1935
	10.0755	8.831	72.289	70.6163
	9.7545	5.5615	83.3735	41.4393
	Ordinary one-way ANOVA
	Tukey's multiple comparisons test	Mean Diff.	95.00% CI of diff.	Below threshold?	Summary	Adjusted P Value
	Ctrl vs. M1	1.45	-7.231 to 10.13	No	ns	0.8491
	Ctrl vs. M2	-69.91	-105.6 to -34.25	Yes	**	0.0076
	Ctrl vs. +MSCs	-39.42	-73.90 to -4.945	Yes	*	0.0349
	M1 vs. M2	-71.36	-114.5 to -28.17	Yes	*	0.0124
	M1 vs. +MSCs	-40.87	-74.72 to -7.029	Yes	*	0.03
	M2 vs. +MSCs	30.48	-30.28 to 91.24	No	ns	0.2511

## Sheet: Fig 1G
	MFI CD80 (x10^3)
	Ctrl	M1	M2	+MSCs
	5.2095	22.9965	15.4605	10.2825
	7.3415	24.448	15.0755	10.221
	6.026	19.3215	9.3525	9.704
	5.8425	16.335	9.281	6.557
	Ordinary one-way ANOVA
	Tukey's multiple comparisons test	Mean Diff.	95.00% CI of diff.	Below threshold?	Summary	Adjusted P Value
	Ctrl vs. M1	-14.67	-20.34 to -8.998	Yes	****	<0.0001
	Ctrl vs. M2	-6.188	-11.86 to -0.5152	Yes	*	0.0313
	Ctrl vs. +MSCs	-3.086	-8.759 to 2.586	No	ns	0.4067
	M1 vs. M2	8.483	2.811 to 14.16	Yes	**	0.0039
	M1 vs. +MSCs	11.58	5.912 to 17.26	Yes	***	0.0003
	M2 vs. +MSCs	3.101	-2.571 to 8.774	No	ns	0.4027

## Sheet: Fig 1H
	IL-10 (pg/mL)
	Ctrl	M1	+MSCs	MSCs w/o Monos
	4.70637	15.723	36.823	0.1397
	8.65906	15.3275	23.7397	1.07303
	6.22303	4.87303	35.9959	3.8397
	8.82222	2.98889	19.1897
			27.9889
	Ordinary one-way ANOVA
	Tukey's multiple comparisons test	Mean Diff.	95.00% CI of diff.	Below threshold?	Summary	Adjusted P Value
	Ctrl vs. M1	-2.625	-14.60 to 9.348	No	ns	0.9132
	Ctrl vs. +MSCs	-21.64	-33.00 to -10.29	Yes	***	0.0005
	Ctrl vs. MSCs w/o Monos	5.419	-7.514 to 18.35	No	ns	0.6127
	M1 vs. +MSCs	-19.02	-30.38 to -7.661	Yes	**	0.0016
	M1 vs. MSCs w/o Monos	8.044	-4.889 to 20.98	No	ns	0.3
	+MSCs vs. MSCs w/o Monos	27.06	14.70 to 39.43	Yes	***	0.0001

## Sheet: Fig 1I
	MFI CD163 (x10^3)
	Ctrl	M1	M2	+MSCs	+MSC-CM
	29.2455	9.565	99.6935	47.6655	53.752
	5.583	4.218	45.439	50.6545	44.844
	5.7825	5.1605	55.3685	39.3225	41.496
	15.0245	8.5155	66.8045	63.2475	61.4755
	Ordinary one-way ANOVA
	Tukey's multiple comparisons test	Mean Diff.	95.00% CI of diff.	Below threshold?	Summary	Adjusted P Value
	Ctrl vs. M1	7.044	-21.70 to 35.79	No	ns	0.9391
	Ctrl vs. M2	-52.92	-81.66 to -24.17	Yes	***	0.0004
	Ctrl vs. +MSCs	-36.31	-65.06 to -7.567	Yes	*	0.0106
	Ctrl vs. +MSC-CM	-36.48	-65.23 to -7.736	Yes	*	0.0102
	M1 vs. M2	-59.96	-88.71 to -31.21	Yes	****	<0.0001
	M1 vs. +MSCs	-43.36	-72.10 to -14.61	Yes	**	0.0024
	M1 vs. +MSC-CM	-43.53	-72.27 to -14.78	Yes	**	0.0024
	M2 vs. +MSCs	16.6	-12.14 to 45.35	No	ns	0.4175
	M2 vs. +MSC-CM	16.43	-12.31 to 45.18	No	ns	0.4272
	+MSCs vs. +MSC-CM	-0.1694	-28.92 to 28.58	No	ns	>0.9999

## Sheet: Fig 1J
	IL-10 (pg/mL)
	Ctrl	+MSCs	+MSC-CM
	8.26399	35.7903	15.5272
	8.82222	27.9889	19.1111
	11.6539	26.7115	18.5192
	7.11538	16.9231	14.2115
	Ordinary one-way ANOVA
	Tukey's multiple comparisons test	Mean Diff.	95.00% CI of diff.	Below threshold?	Summary	Adjusted P Value
	Ctrl vs. +MSCs	-17.89	-27.37 to -8.409	Yes	**	0.0013
	Ctrl vs. +MSC-CM	-7.878	-17.36 to 1.603	No	ns	0.1038
	+MSCs vs. +MSC-CM	10.01	0.5302 to 19.49	Yes	*	0.0392

## Sheet: Fig 1K
	Relative IL-10 Expression							Relative TNF Expression							Relative IL1B expression
	Monos	M1	M2	MSC-CM				Monos	M1	M2	MSC-CM				Monos	M1	M2	MSC-CM
	0.901984	0.048557	1.4107	2.25562				0.709158	6.40657	0.384196	0.381472				2.84848	11.3703	0.381773	0.456741
	0.918374	0.08456	1.72602	2.08163				0.467923	22.9049	0.397776	1.1139				0.300541	14.2127	0.5618	3.66884
	1.06115	0.102312	1.4486	2.18123				2.20995	26.9034	1.63246	0.972955				3.9187	30.7317	0.581938	1.43419
	0.865555	0.186849	5.0766	2.09299				2.35248	23.3088	2.83257	0.348061				1.93844	33.94	0.649466	11.6375
	1.08893			2.91096				0.26907			0.355757				0.556826			0.77802
	1.17908			1.56996				0.026279			0.913477				0.284679			0.403115
	2.11538			3.00687				0.036304			0.018965				0.795688			0.398325
	1.0026			3.65376				1.47976			1.67369				0.611905			1.13519
	1.20388							1.45585							0.451322
	Ordinary one-way ANOVA							Ordinary one-way ANOVA							Ordinary one-way ANOVA
	Tukey's multiple comparisons test	Mean Diff.	95.00% CI of diff.	Below threshold?	Summary	Adjusted P Value		Tukey's multiple comparisons test	Mean Diff.	95.00% CI of diff.	Below threshold?	Summary	Adjusted P Value		Tukey's multiple comparisons test	Mean Diff.	95.00% CI of diff.	Below threshold?	Summary	Adjusted P Value
	Monos vs. M1	1.043	-0.3145 to 2.400	No	ns	0.1727		Monos vs. M1	-18.88	-24.82 to -12.94	Yes	****	<0.0001		Monos vs. M1	-21.26	-29.51 to -13.02	Yes	****	<0.0001
	Monos vs. M2	-1.267	-2.624 to 0.09054	No	ns	0.0729		Monos vs. M2	-0.311	-6.255 to 5.633	No	ns	0.9989		Monos vs. M2	0.757	-7.487 to 9.001	No	ns	0.9939
	Monos vs. MSC-CM	-1.321	-2.418 to -0.2229	Yes	*	0.0147		Monos vs. MSC-CM	0.2785	-4.528 to 5.085	No	ns	0.9985		Monos vs. MSC-CM	-1.188	-7.854 to 5.478	No	ns	0.9589
	M1 vs. M2	-2.31	-3.907 to -0.7126	Yes	**	0.0031		M1 vs. M2	18.57	11.58 to 25.56	Yes	****	<0.0001		M1 vs. M2	22.02	12.32 to 31.72	Yes	****	<0.0001
	M1 vs. MSC-CM	-2.364	-3.747 to -0.9802	Yes	***	0.0006		M1 vs. MSC-CM	19.16	13.10 to 25.22	Yes	****	<0.0001		M1 vs. MSC-CM	20.07	11.67 to 28.48	Yes	****	<0.0001
	M2 vs. MSC-CM	-0.05365	-1.437 to 1.330	No	ns	0.9995		M2 vs. MSC-CM	0.5895	-5.467 to 6.646	No	ns	0.9928		M2 vs. MSC-CM	-1.945	-10.35 to 6.456	No	ns	0.916
	Cq values and fold-change calculations
	Donor	#20	#21	#20	#21	#23	#24	#26	#24	#29	#21	#20	#21	#23	#23	#26	#24	#29	#23	#26	#26	#24	#23	#23	#26	#24
	Age	37	57	37	57	57	18	65	18	34	57	37	57	57	57	65	18	34	57	65	65	18	57	57	65	18
	Ethnicity	HI	CA	HI	CA	CA	CA	CA	CA	CA	CA	HI	CA	CA	CA	CA	CA	CA	CA	CA	CA	CA	CA	CA	CA	CA
	Gender	F	F	F	F	F	M	F	M	F	F	F	F	F	F	F	M	F	F	F	F	M	F	F	F	M
	Date RNA isolated	45216	45223	45226	45230	45233	45250	45250	45260	45260	45223	45226	45230	45233	45237	45244	45251	45260	45233	45244	45244	45260	45233	45237	45244	45260
	Sample	Mono_1	Mono_2	Mono_1	Mono_2	Mono	Mono_6	Mono_7	Mono	Mono	Mono+Condi_2	Mono+Condi_1	Mono+Condi_2	MSC-CM_1	MSC-CM_2	MSC-CM	MSC-CM	MSC-CM	M1-IFNg	M1-IFNg	M1-IFNg	M1-IFNg	M2_1	M2_2	M2	M2
	GAPDH	22.0782	22.7524	22.6515	22.3375	23.9257	24.2594	25.9225	23.4685	23.0481	21.3547	21.5897	20.8349	22.6355	22.9032	22.2983	23.7296	21.4853	22.3594	21.9009	22.1574	22.1542	22.0702	22.2334	21.6726	22.1039
	IL10	26.8275	27.4757	27.1663	27.1463	28.4033	28.6222	29.442	28.0653	27.3809	24.7817	25.1324	24.3102	26.1704	25.9622	26.248	26.7418	24.2164	31.3241	30.0653	30.0468	29.1748	26.1742	26.0464	25.7384	24.3605
	TNF	26.2785	27.5526	25.212	24.8078	29.5242	33.2139	34.4107	26.6077	26.2108	26.4496	25.1386	24.579	27.8626	28.0988	26.1333	33.1546	24.4468	23.3844	21.0879	21.1122	21.3159	27.1548	27.2679	24.6701	24.3063
	Delta Ct
	IL10	4.7493	4.72332	4.51485	4.80877	4.47756	4.3628	3.51955	4.59673	4.33278	3.42695	3.54275	3.47533	3.53491	3.05898	3.94974	3.01221	2.73109	8.96466	8.16435	7.88943	7.02052	4.10406	3.81302	4.06581	2.25661
	TNF	4.20035	4.80018	2.56051	2.47034	5.59847	8.95448	8.48825	3.13916	3.16266	5.09487	3.5489	3.74408	5.22711	5.19556	3.83508	9.42502	2.96149	1.02497	-0.813064	-1.0452	-0.838282	5.08461	5.0345	2.99747	2.20241
	Delta Delta Ct
	IL10	0.148826	0.122846	-0.0856247	0.208302	-0.122914	-0.237667	-1.08092	-0.00374223	-0.267693	-1.17352	-1.05772	-1.12514	-1.06556	-1.54149	-0.650728	-1.58826	-1.86938	4.36419	3.56388	3.28895	2.42005	-0.496412	-0.787447	-0.534663	-2.34386
	TNF	0.495822	1.09566	-1.14401	-1.23418	1.89395	5.24996	4.78373	-0.565368	-0.54186	1.39035	-0.155622	0.0395546	1.52259	1.49104	0.130559	5.7205	-0.74303	-2.67955	-4.51759	-4.74972	-4.54281	1.38009	1.32997	-0.707051	-1.50211
	FC to Mono Ctrl
	IL10	0.901984	0.918374	1.06115	0.865555	1.08893	1.17908	2.11538	1.0026	1.20388	2.25562	2.08164	2.18123	2.09299	2.91096	1.56996	3.00687	3.65376	0.0485565	0.0845599	0.102312	0.186849	1.4107	1.72602	1.4486	5.0766
	TNF	0.709158	0.467923	2.20995	2.35248	0.26907	0.0262788	0.036304	1.47977	1.45585	0.381472	1.1139	0.972955	0.348061	0.355757	0.913477	0.0189653	1.67369	6.40657	22.9049	26.9034	23.3089	0.384196	0.397776	1.63246	2.83257
	Donor	#20	#21	#20	#21	#23	#24	#26	#24	#29	#21	#20	#21	#23	#23	#26	#24	#24	#29	#26	#26	#24	#23	#23	#26	#24
	Date RNA isolated	45216	45223	45226	45230	45233	45250	45250	45260	45260	45223	45226	45230	45233	45237	45244	45250	45260	45233	45244	45244	45260	45233	45237	45244	45260
	Sample	Mono_1	Mono_2	Mono_3	Mono_4	Mono_5	Mono_6	Mono_7	Mono_8	Mono_9	MSC-CM_1	MSC-CM_2	MSC-CM_3	MSC-CM_4	MSC-CM_5	MSC-CM_6	MSC-CM_7	MSC-CM_8	M1_1	M1_2	M1_3	M1_4	M2_1	M2_2	M2_3	M2_4	Average (mono)
	GAPDH	24.7117	25.159	24.3028	23.7816	24.1048	24.2594	25.9225	23.4685	23.0481	23.3617	24.0447	23.0327	22.5653	22.8762	22.7115	23.7296	21.4853	22.4451	21.8213	22.0402	22.1542	21.8698	21.5922	21.6964	22.1039	24.0824
	IL1b	27.3479	31.0397	26.4788	26.973	29.0958	30.2184	30.3986	28.3235	28.3422	28.6386	26.3157	26.6589	23.171	27.3847	28.1686	29.204	25.4487	23.0843	22.1386	21.2449	21.2157	27.4054	26.5705	26.6239	26.8729	28.2287
	Delta Ct
	IL1b	2.63617	5.88072	2.17598	3.19146	4.99106	5.95895	4.47608	4.85498	5.29413	5.27691	2.27103	3.62612	0.605651	4.50848	5.45709	5.47434	3.96343	0.639162	0.317242	-0.795301	-0.93856	5.53557	4.97823	4.92742	4.76903	4.14636
	Delta Ct
	IL1b	-1.51019	1.73437	-1.97037	-0.954895	0.844701	1.81259	0.329725	0.70862	1.14777	1.13055	-1.87532	-0.520233	-3.5407	0.362121	1.31074	1.32798	-0.182929	-3.50719	-3.82911	-4.94166	-5.08492	1.38921	0.831871	0.781063	0.622674
	FC to Mono Ctrl
	IL1b	2.84848	0.300541	3.91869	1.93844	0.556826	0.284679	0.795688	0.611905	0.451322	0.456741	3.66884	1.43419	11.6375	0.77802	0.403115	0.398325	1.13519	11.3703	14.2128	30.7317	33.94	0.381773	0.5618	0.581938	0.649466

[truncated: 28 more sheets: Fig S1A+B, Fig 2B, Fig 2D, Fig 2E, Fig 2G, Fig 3C, Fig 3D+E, Fig 3F, Fig 3H, Fig 3I, Fig 4A, Fig 4B, Fig 4C, Fig 4D, Fig 4E, Fig 5A, Fig 5B, Fig 5D, Fig 5E+F, Fig 5G …]
